# Supplementary material for: Redox Status of Pregnant Ewes after Vaccination against Clostridial Diseases
Source: Vaccines (Basel). 2022 Jun 5;10(6):898. doi: 10.3390/vaccines10060898 (PMC9229268; doi:10.3390/vaccines10060898)
Supplement: Supplementary file 1 [file vaccines-10-00898-s001.zip]

Archive with 1 entries (1 files):
- vaccines-1700815-supplementary.pdf
